# Supplementary material for: Zearalenone (ZEN) and Its Metabolite Levels in Tissues of Wild Boar (Sus scrofa) from Southern Italy: A Pilot Study
Source: Toxins (Basel). 2023 Jan 9;15(1):56. doi: 10.3390/toxins15010056 (PMC9864771; doi:10.3390/toxins15010056)
Supplement: Supplementary file 1 [file toxins-15-00056-s001.zip]

Archive with 1 entries (1 files):
- toxins-2111156-supplementary.pdf
